# Supplementary material for: Prediction of the responsiveness to pharmacological chaperones: lysosomal human alpha-galactosidase, a case of study
Source: Orphanet J Rare Dis. 2010 Dec 7;5:36. doi: 10.1186/1750-1172-5-36 (PMC3016270; doi:10.1186/1750-1172-5-36)
Supplement: Additional file 1 — Structure-based analysis of human lysosomal alpha galactosidase. Original data of enzymatic activity in the presence or in the absence of DGJ were taken from three different papers: Benjamin et al 2009, Shin et al 2008, Shimotori et al 2008 [13-15]. Percentage recovered activity, that is activity of the mutant in the presence of DGJ divided by the activity of wild type AGAL multiplied by 100 (+DGJ/wild × 100) is reported for each mutation with the appropriate reference. Responsiveness is set to 1 if (+DGJ/wild × 100) ≥50. The table contains SDM scores (SDM), % main chain accessibility (mc_access), % side chain accessibility (sc_access). Occurrence in alpha helix (alpha), beta strands (beta), other secondary structures (other), active site (as) or sites involved in disulphide bridges (ss) is indicated by 1. Distance from active site (as) is measured in angstrom, identity in close homologs (% ident) as percentage. The data were used as an input to calculate the correlation coefficients (R) and the p-values that are shown in a separate sheet (correlation and p-values). Each p-value is the probability of getting a correlation as large as the observed value by random chance, when the true correlation is zero. [file 1750-1172-5-36-S1.XLS]

## Sheet: data
MUTANTS	Reference	chain	(+DGJ/WILD_TIPE)X100	responseveness	SDM	mc_access%	sc_access %	alpha	beta	other	distance_from_as	as	ss	% Identity
A143P	Shin et al.	A	1	0	-0.34	82.3	25.8	0	0	1	8.98	0	0	25
A143P	Shin et al.	A	1	0	-0.34	82.3	25.8	0	0	1	8.98	0	0	25
A143P	Benjamin et al.	A	0	0	-0.34	82.3	25.8	0	0	1	8.98	0	0	25
A143T	Shin et al.	A	68	1	0.15	82.3	25.8	0	0	1	8.98	0	0	25
A143T	Shin et al.	A	61	1	0.15	82.3	25.8	0	0	1	8.98	0	0	25
A143T	Benjamin et al.	A	91	1	0.15	82.3	25.8	0	0	1	8.98	0	0	25
A288P	Benjamin et al.	A	11	0	-4.21	0.2	2.4	1	0	0	22.81	0	0	50
A97V	Shin et al.	A	74	1	0.39	1.3	9.9	0	0	1	18.91	0	0	17
A97V	Benjamin et al.	A	111	1	0.39	1.3	9.9	0	0	1	18.91	0	0	17
C142R	Benjamin et al.	A	0	0	-1.3	64.6	33.8	0	0	1	6.39	1	1	100
C172G	Benjamin et al.	A	0	0	-2.22	0	27	0	0	1	7.76	0	1	100
C172Y	Benjamin et al.	A	3	0	-0.3	0	27	0	0	1	7.76	0	1	100
C202Y	Benjamin et al.	A	0	0	-0.33	0	0	0	1	0	11.32	0	1	100
C94S	Shin et al.	A	2	0	-4.08	0	0	0	0	1	11.5	0	1	100
D170V	Benjamin et al.	A	2	0	3.65	0	7	0	1	0	6.98	1	0	100
D231V	Shimotori et al.	A	4	0	0.29	49.3	66.7	0	0	1	6.21	1	0	100
D244N	Benjamin et al.	A	114	1	0.38	18.6	48.7	1	0	0	19.91	0	0	58
D264V	Benjamin et al.	A	0	0	3.65	2.1	11.6	0	1	0	19.89	0	0	100
D266V	Benjamin et al.	A	0	0	1.44	12.8	4.4	0	0	1	10.06	0	0	100
D92N	Benjamin et al.	A	0	0	0.66	0	2.6	0	0	1	9.66	1	0	100
D92Y	Benjamin et al.	A	0	0	-0.97	0	2.6	0	0	1	9.66	1	0	100
D93V	Shimotori et al.	A	1	0	0.96	0	3.3	0	0	1	8.52	1	0	100
E358A	Benjamin et al.	A	23	0	-0.55	19.5	21	0	0	1	29.56	0	0	8
E358K	Benjamin et al.	A	17	0	-1.97	19.5	21	0	0	1	29.56	0	0	8
E59K	Benjamin et al.	A	54	1	-1.97	0	27.6	0	0	1	22.43	0	0	8
E66Q	Shimotori et al.	A	60	1	-0.41	0	15.6	1	0	0	21.31	0	0	100
E66Q	Benjamin et al.	A	71	1	-0.41	0	15.6	1	0	0	21.31	0	0	100
F113L	Benjamin et al.	A	26	0	-0.73	5.5	0.1	0	0	1	21.85	0	0	100
F113S	Benjamin et al.	A	0	0	-5.69	5.5	0.1	0	0	1	21.85	0	0	100
F295C	Shin et al.	A	29	0	-0.68	3.3	10.7	0	1	0	14.59	0	0	17
F50C	Benjamin et al.	A	0	0	-9.11	13.2	1.8	1	0	0	13.17	0	0	83
G128E	Shin et al.	A	4	0	-2.26	16.1	81.7	0	0	1	28.52	0	0	92
G128E	Shin et al.	A	2	0	-2.26	16.1	81.7	0	0	1	28.52	0	0	92
G128E	Benjamin et al.	A	0	0	-2.26	16.1	81.7	0	0	1	28.52	0	0	92
G132R	Shin et al.	A	2	0	-1.3	0	0	0	1	0	16	0	0	92
G138E	Benjamin et al.	A	0	0	-1.01	0.8	6.8	0	0	1	12.78	0	0	100
G144V	Benjamin et al.	A	20	0	-1.47	39.6	35.8	0	0	1	11.92	0	0	67
G171D	Benjamin et al.	A	0	0	0.64	4	0	0	0	1	8.13	0	0	50
G183D	Benjamin et al.	A	23	0	0.25	1.5	5.3	1	0	0	17.09	0	0	50
G183S	Benjamin et al.	A	0	0	-0.26	1.5	5.3	1	0	0	17.09	0	0	50
G258V	Shimotori et al.	A	10	0	2.45	0	27	0	0	1	24.35	0	0	83
G260A	Shimotori et al.	A	59	1	-2.15	0	1.2	0	0	1	22.81	0	0	92
G261D	Shin et al.	A	5	0	3.14	0	0	0	1	0	20.2	0	0	50
G271C	Shin et al.	A	4	0	-8.5	31.6	7	0	0	1	20.84	0	0	100
G271C	Shin et al.	A	2	0	-8.5	31.6	7	0	0	1	20.84	0	0	100
G271V	Benjamin et al.	A	0	0	-0.44	31.6	7	0	0	1	20.84	0	0	100
G325D	Benjamin et al.	A	6	0	-0.95	3.3	2.6	0	0	1	26.78	0	0	92
G328A	Shin et al.	A	53	1	1.23	2.9	0	0	1	0	25.56	0	0	83
G328A	Benjamin et al.	A	50	1	1.23	2.9	0	0	1	0	25.56	0	0	83
G328R	Shimotori et al.	A	0	0	-0.86	2.9	0	0	1	0	25.56	0	0	83
H225R	Shin et al.	A	5	0	-3.17	0.1	0.6	0	1	0	15.24	0	0	8
H46R	Benjamin et al.	A	0	0	-3.15	0	0.1	1	0	0	12.2	0	0	8
H46Y	Benjamin et al.	A	0	0	-1.56	0	0.1	1	0	0	12.2	0	0	8
I289F	Benjamin et al.	A	20	0	-0.62	0	0	1	0	0	24.11	0	0	33
I91T	Benjamin et al.	A	31	0	-3.25	1.3	0	0	1	0	13.34	0	0	67
K308N	Shimotori et al.	A	50	1	-0.53	0	32.2	1	0	0	26.16	0	0	33
L131P	Benjamin et al.	A	0	0	-4	0	0.1	0	1	0	19.48	0	0	75
L300P	Shin et al.	A	71	1	-2.9	9.9	0	0	0	1	21.88	0	0	58
L300P	Benjamin et al.	A	63	1	-2.9	9.9	0	0	0	1	21.88	0	0	58
L403S	Shimotori et al.	A	38	0	-3.64	0.5	0.9	0	1	0	41.17	0	0	8
L89R	Benjamin et al.	A	0	0	-2.56	0	0	0	1	0	18.01	0	0	42
M296I	Benjamin et al.	A	83	1	0.65	0	0.1	0	1	0	15.81	0	0	50
M296V	Benjamin et al.	A	74	1	0.16	0	0.1	0	1	0	15.81	0	0	50
M42V	Shimotori et al.	A	22	0	-0.5	14	3.7	0	1	0	19.26	0	0	100
M51K	Benjamin et al.	A	97	1	-0.37	0	27.1	0	0	1	10.07	0	0	8
M76T	Shimotori et al.	A	6	0	-3.22	0	0	0	0	1	24.68	0	0	42
N215S	Shin et al.	A	78	1	-1.48	4.3	74.9	0	0	1	20.75	0	0	50
N215S	Benjamin et al.	A	100	1	-1.48	4.3	74.9	0	0	1	20.75	0	0	50
N263S	Benjamin et al.	A	14	0	-0.98	2	6.9	0	1	0	16.03	0	0	100
N272K	Shin et al.	A	0	0	-1.08	61.9	0.2	0	0	1	19.08	0	0	92
N272K	Benjamin et al.	A	0	0	-1.08	61.9	0.2	0	0	1	19.08	0	0	92
N320Y	Benjamin et al.	A	9	0	1.36	0	0.7	0	0	1	24.27	0	0	100
N34S	Benjamin et al.	A	60	1	-0.9	50.7	23.5	0	0	1	25.23	0	0	100
P205R	Benjamin et al.	A	3	0	0.69	0	0	0	0	1	12.58	0	0	50
P205T	Shimotori et al.	A	150	1	0.04	0	0	0	0	1	12.58	0	0	50
P205T	Shin et al.	A	107	1	0.04	0	0	0	0	1	12.58	0	0	50
P205T	Benjamin et al.	A	74	1	0.04	0	0	0	0	1	12.58	0	0	50
P259R	Shin et al.	A	152	1	-2.13	17.4	31.7	0	0	1	25.07	0	0	83
P259R	Shin et al.	A	137	1	-2.13	17.4	31.7	0	0	1	25.07	0	0	83
P409A	Benjamin et al.	A	26	0	-0.65	0	0	0	0	1	30.47	0	0	8
P40S	Benjamin et al.	A	17	0	-1.6	7.4	0.3	0	0	1	20.39	0	0	100
Q279E	Benjamin et al.	A	63	1	0.24	0	1.3	1	0	0	23.22	0	0	25
Q312R	Shimotori et al.	A	44	0	-0.58	17.3	14.5	0	0	1	26.53	0	0	50
R100K	Benjamin et al.	A	2	0	-2.08	41.1	10.8	0	0	1	22.01	0	0	92
R100T	Benjamin et al.	A	0	0	-2.57	41.1	10.8	0	0	1	22.01	0	0	92
R112C	Shin et al.	A	23	0	-9.33	2.5	10.2	0	0	1	21.38	0	0	50
R112C	Shin et al.	A	49	0	-9.33	2.5	10.2	0	0	1	21.38	0	0	50
R112C	Benjamin et al.	A	17	0	-9.33	2.5	10.2	0	0	1	21.38	0	0	50
R112H	Shimotori et al.	A	66	1	0.68	2.5	10.2	0	0	1	21.38	0	0	50
R112H	Shin et al.	A	50	1	0.68	2.5	10.2	0	0	1	21.38	0	0	50
R112H	Shin et al.	A	72	1	0.68	2.5	10.2	0	0	1	21.38	0	0	50
R112H	Shin et al.	A	59	1	0.68	2.5	10.2	0	0	1	21.38	0	0	50
R112H	Benjamin et al.	A	54	1	0.68	2.5	10.2	0	0	1	21.38	0	0	50
R227Q	Shin et al.	A	3	0	-1.24	0.3	2.8	0	1	0	9.74	1	0	100
R227Q	Benjamin et al.	A	0	0	-1.24	0.3	2.8	0	1	0	9.74	1	0	100
R301Q	Shin et al.	A	86	1	-1.47	65.2	17.5	0	0	1	24.53	0	0	75
R301Q	Shin et al.	A	93	1	-1.47	65.2	17.5	0	0	1	24.53	0	0	75
R301Q	Shin et al.	A	79	1	-1.47	65.2	17.5	0	0	1	24.53	0	0	75
R301Q	Benjamin et al.	A	54	1	-1.47	65.2	17.5	0	0	1	24.53	0	0	75
R342Q	Benjamin et al.	A	6	0	-1.24	0	0	0	1	0	28.55	0	0	50
R356W	Shin et al.	A	1	0	1.92	19.9	18.1	0	0	1	27.72	0	0	58
R356W	Shin et al.	A	0	0	1.92	19.9	18.1	0	0	1	27.72	0	0	58
R356W	Benjamin et al.	A	43	0	1.92	19.9	18.1	0	0	1	27.72	0	0	58
R363C	Benjamin et al.	A	57	1	-5.84	0	22.3	0	1	0	36.91	0	0	0
R363H	Benjamin et al.	A	106	1	0.11	0	22.3	0	1	0	36.91	0	0	0
R49C	Shin et al.	A	11	0	-10.46	6.4	11.5	1	0	0	13.16	0	0	50
R49L	Benjamin et al.	A	9	0	1.68	6.4	11.5	1	0	0	13.16	0	0	50
S148N	Shimotori et al.	A	1	0	0.07	0	0.2	0	0	1	15.63	0	0	58
S148N	Benjamin et al.	A	6	0	0.07	0	0.2	0	0	1	15.63	0	0	58
S148R	Benjamin et al.	A	0	0	-0.42	0	0.2	0	0	1	15.63	0	0	58
S201F	Shin et al.	A	81	1	2.5	0	9.6	0	1	0	12.85	0	0	100
S235C	Benjamin et al.	A	17	0	-11.28	0	15	0	0	1	16.66	0	0	58
S235F	Shimotori et al.	A	8	0	2.16	0	15	0	0	1	16.66	0	0	58
S276G	Shin et al.	A	14	0	-1.77	0	6.9	0	0	1	24.77	0	0	83
S276G	Shin et al.	A	12	0	-1.77	0	6.9	0	0	1	24.77	0	0	83
S276G	Benjamin et al.	A	23	0	-1.77	0	6.9	0	0	1	24.77	0	0	83
T282A	Shimotori et al.	A	6	0	1.26	0	0.1	1	0	0	23.46	0	0	17
T410P	Shimotori et al.	A	0	0	-8.73	0	0	0	0	1	26.72	0	0	0
T41I	Shin et al.	A	154	1	1.36	0	8.4	0	0	1	18.94	0	0	8
T41I	Shin et al.	A	173	1	1.36	0	8.4	0	0	1	18.94	0	0	8
T41I	Benjamin et al.	A	129	1	1.36	0	8.4	0	0	1	18.94	0	0	8
V316E	Benjamin et al.	A	3	0	-1.91	1.3	0.4	0	0	1	27.79	0	0	50
W162R	Benjamin et al.	A	0	0	-0.64	0	17.8	1	0	0	24.05	0	0	100
W226R	Benjamin et al.	A	0	0	-4.27	0	0	0	1	0	12.71	0	0	100
W236R	Shin et al.	A	2	0	-1.56	7.9	10.1	0	0	1	19.14	0	0	83
W287C	Shin et al.	A	3	0	-10.73	0	0.2	1	0	0	19.6	0	0	100
W287C	Shin et al.	A	3	0	-10.73	0	0.2	1	0	0	19.6	0	0	100
W287C	Benjamin et al.	A	3	0	-10.73	0	0.2	1	0	0	19.6	0	0	100
W95S	Benjamin et al.	A	26	0	-6.13	0	0	0	0	1	14.44	0	0	100
Y207C	Benjamin et al.	A	11	0	-8.24	12	31.9	0	0	1	9.87	1	0	50
Y207S	Shin et al.	A	15	0	-2	12	31.9	0	0	1	9.87	1	0	50
Y207S	Benjamin et al.	A	9	0	-2	12	31.9	0	0	1	9.87	1	0	50
A143P	Shin et al.	B	1	0	-0.34	82.6	23.7	0	0	1	10.18	0	0	25
A143P	Shin et al.	B	1	0	-0.34	82.6	23.7	0	0	1	10.18	0	0	25
A143P	Benjamin et al.	B	0	0	-0.34	82.6	23.7	0	0	1	10.18	0	0	25
A143T	Shin et al.	B	68	1	0.15	82.6	23.7	0	0	1	10.18	0	0	25
A143T	Shin et al.	B	61	1	0.15	82.6	23.7	0	0	1	10.18	0	0	25
A143T	Benjamin et al.	B	91	1	0.15	82.6	23.7	0	0	1	10.18	0	0	25
A288P	Benjamin et al.	B	11	0	-4.21	0.2	3	1	0	0	21.27	0	0	50
A97V	Shin et al.	B	74	1	0.39	0	10.4	0	0	1	19.48	0	0	17
A97V	Benjamin et al.	B	111	1	0.39	0	10.4	0	0	1	19.48	0	0	17
C142R	Benjamin et al.	B	0	0	-1.3	61.6	33.3	0	0	1	7.73	1	1	100
C172G	Benjamin et al.	B	0	0	-2.22	0	27.8	0	0	1	8.63	0	1	100
C172Y	Benjamin et al.	B	3	0	-0.3	0	27.8	0	0	1	8.63	0	1	100
C202Y	Benjamin et al.	B	0	0	-0.2	0	0	0	1	0	10.12	0	1	100
C94S	Shin et al.	B	2	0	-1.58	0	0	0	0	1	11.94	0	1	100
D170V	Benjamin et al.	B	2	0	3.65	0	8.3	0	0	1	6.66	1	0	100
D231V	Shimotori et al.	B	4	0	0.29	47.9	62.9	0	0	1	5.88	1	0	100
D244N	Benjamin et al.	B	114	1	0.38	17.6	52.9	1	0	0	19.28	0	0	58
D264V	Benjamin et al.	B	0	0	3.65	1.7	11.5	0	1	0	11.35	0	0	100
D266V	Benjamin et al.	B	0	0	1.44	10.6	4.3	0	0	1	8.67	0	0	100
D92N	Benjamin et al.	B	0	0	0.66	0	3	0	0	1	9.16	1	0	100
D92Y	Benjamin et al.	B	0	0	-0.97	0	3	0	0	1	9.16	1	0	100
D93V	Shimotori et al.	B	1	0	0.96	0	3.9	0	0	1	8.64	1	0	100
E358A	Benjamin et al.	B	23	0	-0.55	22.4	20.8	0	0	1	29.22	0	0	8
E358K	Benjamin et al.	B	17	0	-1.71	22.4	20.8	0	0	1	29.22	0	0	8
E59K	Benjamin et al.	B	54	1	-1.97	0	25.3	0	0	1	22.83	0	0	8
E66Q	Shimotori et al.	B	60	1	-0.41	0	12.9	1	0	0	20.98	0	0	100
E66Q	Benjamin et al.	B	71	1	-0.41	0	12.9	1	0	0	20.98	0	0	100
F113L	Benjamin et al.	B	26	0	-0.73	5.2	0	0	0	1	21.92	0	0	100
F113S	Benjamin et al.	B	0	0	-5.65	5.2	0	0	0	1	21.92	0	0	100
F295C	Shin et al.	B	29	0	-0.68	3.3	11.4	0	1	0	13.17	0	0	17
F50C	Benjamin et al.	B	0	0	-9.11	8.9	2	1	0	0	13.05	0	0	83
G128E	Shin et al.	B	4	0	-2.26	13.6	81.5	0	0	1	27.23	0	0	92
G128E	Shin et al.	B	2	0	-2.26	13.6	81.5	0	0	1	27.23	0	0	92
G128E	Benjamin et al.	B	0	0	-2.26	13.6	81.5	0	0	1	27.23	0	0	92
G132R	Shin et al.	B	2	0	0.61	0	0	0	1	0	14.83	0	0	92
G138E	Benjamin et al.	B	0	0	0.41	1.9	7.7	0	0	1	13.24	0	0	100
G144V	Benjamin et al.	B	20	0	-1.53	40.9	34.8	0	0	1	13.05	0	0	67
G171D	Benjamin et al.	B	0	0	0.64	4	0	0	0	1	8.34	0	0	50
G183D	Benjamin et al.	B	23	0	0.25	2.2	5.6	1	0	0	16.9	0	0	50
G183S	Benjamin et al.	B	0	0	-0.26	2.2	5.6	1	0	0	16.9	0	0	50
G258V	Shimotori et al.	B	10	0	2.45	0.4	34	0	0	1	22.85	0	0	83
G260A	Shimotori et al.	B	59	1	-2.15	0	1.5	0	0	1	21.24	0	0	92
G261D	Shin et al.	B	5	0	0.15	0	0	0	1	0	18.61	0	0	50
G271C	Shin et al.	B	4	0	-8.5	27.7	7	0	0	1	20	0	0	100
G271C	Shin et al.	B	2	0	-8.5	27.7	7	0	0	1	20	0	0	100
G271V	Benjamin et al.	B	0	0	-0.44	27.7	7	0	0	1	20	0	0	100
G325D	Benjamin et al.	B	6	0	-0.95	3	3.8	0	0	1	25.15	0	0	92
G328A	Shin et al.	B	53	1	1.23	2.5	0	0	1	0	24.08	0	0	83
G328A	Benjamin et al.	B	50	1	1.23	2.5	0	0	1	0	24.08	0	0	83
G328R	Shimotori et al.	B	0	0	-0.86	2.5	0	0	1	0	24.08	0	0	83
H225R	Shin et al.	B	5	0	-3.17	0.5	0	0	1	0	13.72	0	0	8
H46R	Benjamin et al.	B	0	0	-3.15	0	0	1	0	0	11.52	0	0	8
H46Y	Benjamin et al.	B	0	0	-1.56	0	0	1	0	0	11.52	0	0	8
I289F	Benjamin et al.	B	20	0	-0.62	0	0.1	1	0	0	22.64	0	0	33
I91T	Benjamin et al.	B	31	0	-3.25	1.5	0	0	1	0	12.66	0	0	67
K308N	Shimotori et al.	B	50	1	-0.53	0	32.6	1	0	0	25	0	0	33
L131P	Benjamin et al.	B	0	0	-4	0	0	0	1	0	18.39	0	0	75
L300P	Shin et al.	B	71	1	-2.9	9.5	0	0	0	1	21.05	0	0	58
L300P	Benjamin et al.	B	63	1	-2.9	9.5	0	0	0	1	21.05	0	0	58
L403S	Shimotori et al.	B	38	0	-3.64	0.7	1.2	0	1	0	40.15	0	0	8
L89R	Benjamin et al.	B	0	0	-4.04	0	0	0	1	0	16.89	0	0	42
M296I	Benjamin et al.	B	83	1	0.65	0	0	0	1	0	14.6	0	0	50
M296V	Benjamin et al.	B	74	1	0.16	0	0	0	1	0	14.6	0	0	50
M42V	Shimotori et al.	B	22	0	-0.5	15.3	3	0	1	0	17.69	0	0	100
M51K	Benjamin et al.	B	97	1	-0.37	0	28.2	0	0	1	10.34	0	0	8
M76T	Shimotori et al.	B	6	0	-3.22	0	0	0	0	1	23.53	0	0	42
N215S	Shin et al.	B	78	1	-1.15	3.2	75.1	0	0	1	19.96	0	0	50
N215S	Benjamin et al.	B	100	1	-1.15	3.2	75.1	0	0	1	19.96	0	0	50
N263S	Benjamin et al.	B	14	0	0.59	2	7.8	0	1	0	14.57	0	0	100
N272K	Shin et al.	B	0	0	-1.08	62.2	0	0	0	1	18.6	0	0	92
N272K	Benjamin et al.	B	0	0	-1.08	62.2	0	0	0	1	18.6	0	0	92
N320Y	Benjamin et al.	B	9	0	1.36	0.3	0.3	0	0	1	22.66	0	0	100
N34S	Benjamin et al.	B	60	1	-0.63	55.5	22.6	0	0	1	23.9	0	0	100
P205R	Benjamin et al.	B	3	0	0.69	0	0	1	0	0	11.9	0	0	50
P205T	Shimotori et al.	B	150	1	1.12	0	0	1	0	0	11.9	0	0	50
P205T	Shin et al.	B	107	1	1.12	0	0	1	0	0	11.9	0	0	50
P205T	Benjamin et al.	B	74	1	1.12	0	0	1	0	0	11.9	0	0	50
P259R	Shin et al.	B	152	1	-2.13	16.7	30.3	0	0	1	23.46	0	0	83
P259R	Shin et al.	B	137	1	-2.13	16.7	30.3	0	0	1	23.46	0	0	83
P409A	Benjamin et al.	B	26	0	-0.65	0	0	0	1	0	29.83	0	0	8
P40S	Benjamin et al.	B	17	0	-1.6	6.4	1.2	0	0	1	18.76	0	0	100
Q279E	Benjamin et al.	B	63	1	0.24	0	2.3	1	0	0	22.46	0	0	25
Q312R	Shimotori et al.	B	44	0	-0.58	20.2	14.4	0	0	1	25.28	0	0	50
R100K	Benjamin et al.	B	2	0	-1.97	42.6	10	0	0	1	22.5	0	0	92
R100T	Benjamin et al.	B	0	0	-2.57	42.6	10	0	0	1	22.5	0	0	92
R112C	Shin et al.	B	23	0	-9.33	3.3	9	0	0	1	21.62	0	0	50
R112C	Shin et al.	B	49	0	-9.33	3.3	9	0	0	1	21.62	0	0	50
R112C	Benjamin et al.	B	17	0	-9.33	3.3	9	0	0	1	21.62	0	0	50
R112H	Shimotori et al.	B	66	1	2.15	3.3	9	0	0	1	21.62	0	0	50
R112H	Shin et al.	B	50	1	2.15	3.3	9	0	0	1	21.62	0	0	50
R112H	Shin et al.	B	72	1	2.15	3.3	9	0	0	1	21.62	0	0	50
R112H	Shin et al.	B	59	1	2.15	3.3	9	0	0	1	21.62	0	0	50
R112H	Benjamin et al.	B	54	1	2.15	3.3	9	0	0	1	21.62	0	0	50
R227Q	Shin et al.	B	3	0	-1.24	0	2.7	0	1	0	8.34	1	0	100
R227Q	Benjamin et al.	B	0	0	-1.24	0	2.7	0	1	0	8.34	1	0	100
R301Q	Shin et al.	B	86	1	-2.36	64	16	0	0	1	23.9	0	0	75
R301Q	Shin et al.	B	93	1	-2.36	64	16	0	0	1	23.9	0	0	75
R301Q	Shin et al.	B	79	1	-2.36	64	16	0	0	1	23.9	0	0	75
R301Q	Benjamin et al.	B	54	1	-2.36	64	16	0	0	1	23.9	0	0	75
R342Q	Benjamin et al.	B	6	0	-1.24	0	0.3	0	1	0	27.13	0	0	50
R356W	Shin et al.	B	1	0	1.92	18.6	17.6	0	0	1	27.15	0	0	58
R356W	Shin et al.	B	0	0	1.92	18.6	17.6	0	0	1	27.15	0	0	58
R356W	Benjamin et al.	B	43	0	1.92	18.6	17.6	0	0	1	27.15	0	0	58
R363C	Benjamin et al.	B	57	1	-5.84	0	23.1	0	1	0	36.23	0	0	0
R363H	Benjamin et al.	B	106	1	0.11	0	23.1	0	1	0	36.23	0	0	0
R49C	Shin et al.	B	11	0	-10.46	7.4	9.2	1	0	0	12.78	0	0	50
R49L	Benjamin et al.	B	9	0	1.68	7.4	9.2	1	0	0	12.78	0	0	50
S148N	Shimotori et al.	B	1	0	0.07	0	0.1	0	0	1	15.79	0	0	58
S148N	Benjamin et al.	B	6	0	0.07	0	0.1	0	0	1	15.79	0	0	58
S148R	Benjamin et al.	B	0	0	-0.42	0	0.1	0	0	1	15.79	0	0	58
S201F	Shin et al.	B	81	1	2.5	0	8.4	0	1	0	11.53	0	0	100
S235C	Benjamin et al.	B	17	0	-4.38	0.5	14.5	0	0	1	16.38	0	0	58
S235F	Shimotori et al.	B	8	0	1.72	0.5	14.5	0	0	1	16.38	0	0	58
S276G	Shin et al.	B	14	0	-1.77	0	6.4	0	0	1	24.27	0	0	83
S276G	Shin et al.	B	12	0	-1.77	0	6.4	0	0	1	24.27	0	0	83
S276G	Benjamin et al.	B	23	0	-1.77	0	6.4	0	0	1	24.27	0	0	83
T282A	Shimotori et al.	B	6	0	1.26	0	0.1	1	0	0	22.41	0	0	17
T410P	Shimotori et al.	B	0	0	-8.73	0	0.1	0	0	1	26.06	0	0	0
T41I	Shin et al.	B	154	1	1.36	0	8.4	0	0	1	17.3	0	0	8
T41I	Shin et al.	B	173	1	1.36	0	8.4	0	0	1	17.3	0	0	8
T41I	Benjamin et al.	B	129	1	1.36	0	8.4	0	0	1	17.3	0	0	8
V316E	Benjamin et al.	B	3	0	-1.91	1.9	0.6	1	0	0	26.31	0	0	50
W162R	Benjamin et al.	B	0	0	-0.64	0	17.6	1	0	0	23.46	0	0	100
W226R	Benjamin et al.	B	0	0	-4.27	0.1	0	0	1	0	11.3	0	0	100
W236R	Shin et al.	B	2	0	-1.94	8.2	9.2	1	0	0	18.66	0	0	83
W287C	Shin et al.	B	3	0	-10.73	0	0.1	1	0	0	18.13	0	0	100
W287C	Shin et al.	B	3	0	-10.73	0	0.1	1	0	0	18.13	0	0	100
W287C	Benjamin et al.	B	3	0	-10.73	0	0.1	1	0	0	18.13	0	0	100
W95S	Benjamin et al.	B	26	0	-6.3	0	0	0	0	1	14.62	0	0	100
Y207C	Benjamin et al.	B	11	0	-8.24	14.5	29.9	1	0	0	9.87	1	0	50
Y207S	Shin et al.	B	15	0	-2.72	14.5	29.9	1	0	0	9.87	1	0	50
Y207S	Benjamin et al.	B	9	0	-2.72	14.5	29.9	1	0	0	9.87	1	0	50

## Sheet: correlation and p-value
Correlation	(+DGJ/WILD_TIPE)X100	SDM	mc_access%	sc_access %	alpha	beta	other	distance_from_as	as	ss
(+DGJ/WILD_TIPE)X100	1
SDM	0.227986	1
mc_access%	0.0264019	0.0417774	1
sc_access %	0.144427	0.0588509	0.280915	1
alpha	-0.0642189	-0.190101	-0.195039	-0.0968559	1
beta	-0.0677753	0.104963	-0.241874	-0.24709	-0.222887	1
other	0.105898	0.0654392	0.350871	0.277305	-0.611483	-0.635061	1
distance_from_as	0.160116	-0.0964037	-0.125379	0.069286	-0.0620354	0.0384533	0.0179449	1
as	-0.21012	0.0415991	0.0165274	0.110785	-0.0317493	0.0302071	0.000639611	-0.441468	1
ss	-0.153364	0.00986292	0.000504956	0.0534092	-0.0915602	0.00608581	0.0676122	-0.274899	0.0841644	1
P-value	(+DGJ/WILD_TIPE)X100	SDM	mc_access%	sc_access %	alpha	beta	other	distance_from_as	as	ss
(+DGJ/WILD_TIPE)X100	1
SDM	0.000176595	1
mc_access%	0.668179	0.497483	1
sc_access %	0.018433	0.339003	3.25455e-06	1
alpha	0.296706	0.00184382	0.00138981	0.11504	1
beta	0.270704	0.0875334	6.73066e-05	4.61559e-05	0.000248054	1
other	0.0847321	0.287603	4.0119e-09	4.39491e-06	1.14176e-28	1.92778e-31	1
distance_from_as	0.0088963	0.116753	0.0410221	0.260143	0.313467	0.532344	0.770808	1
as	0.000561814	0.499321	0.788466	0.071247	0.606198	0.623812	0.991716	4.09218e-14	1
ss	0.0122676	0.872798	0.99346	0.385616	0.136382	0.921305	0.271861	5.35653e-06	0.17111	1
