# Supplementary material for: Prediction of the responsiveness to pharmacological chaperones: lysosomal human alpha-galactosidase, a case of study
Source: Orphanet J Rare Dis. 2010 Dec 7;5:36. doi: 10.1186/1750-1172-5-36 (PMC3016270; doi:10.1186/1750-1172-5-36)
Supplement: Additional file 2 — Sequence-based analysis of human lysosomal alpha-galactosidase. Original data of enzymatic activity in the presence or in the absence of DGJ were taken from three different papers: Benjamin et al 2009, Shin et al 2008, Shimotori et al 2008[13-15] Percentage recovered activity, that is activity of the mutant in the presence of DGJ divided by the activity of wild type AGAL multiplied by 100 (+DGJ/wild × 100) is reported for each mutation with the appropriate reference. Responsiveness is set to 1 if (+DGJ/wild × 100) ≥50. F_H, C_H and C_O indicate net scores derived from sets of sequences which include distant homologs (e-value > e-3), close homologs (e-value > e-50) or close orthologs (e-value > e-13) respectively. On each set of sequences PSI-BLAST was run selecting different scoring matrices, Blosum 45, Blosum62, Blosum80, Pam30, Pam70, therefore BL stands for Blosum, PM for Pam. Stability scores (MUPRO), Blosum62 scores (BL62), identity in close homologs (% ident), POLYPHEN predictions are also reported. The data were used as an input to calculate the correlation coefficients (R) and the p-values that are shown in a separate sheet (correlation and p-values). Each p-value is the probability of getting a correlation as large as the observed value by random chance, when the true correlation is zero. [file 1750-1172-5-36-S2.XLS]

## Sheet: data
MUTANTS	Reference	(DGJ/WILD_TIPE)X100	responseveness	MUPRO	BL62	C_H_BL45	C_H_BL62	C_H_BL80	C_H_PM30	C_H_PM70	F_H_BL45	F_H_BL62	F_H_BL80	F_H_PM30	F_H_PM70	C_O_BL45	C_O_BL62	C_O_BL80	C_O_PM30	C_O_PM70	% Identity	POLYPHEN
A143P	Shin et al.	1	0	-0.956071	-1	-1	-2	-3	-3	-2	-2	-2	-2	-3	-1	-2	-3	-3	-4	-2	25	possibly damaging
A143P	Shin et al.	1	0	-0.956071	-1	-1	-2	-3	-3	-2	-2	-2	-2	-3	-1	-2	-3	-3	-4	-2	25	possibly damaging
A143P	Benjamin et al.	0	0	-0.956071	-1	-1	-2	-3	-3	-2	-2	-2	-2	-3	-1	-2	-3	-3	-4	-2	25	possibly damaging
A143T	Shin et al.	68	1	-0.648965	0	-1	-1	-4	-2	-2	-1	-1	-2	-2	-2	-2	-2	-2	-3	-2	25	possibly damaging
A143T	Shin et al.	61	1	-0.648965	0	-1	-1	-4	-2	-2	-1	-1	-2	-2	-2	-2	-2	-2	-3	-2	25	possibly damaging
A143T	Benjamin et al.	91	1	-0.648965	0	-1	-1	-9	-2	-2	-1	-1	-2	-2	-2	-2	-2	-2	-3	-2	25	possibly damaging
A288P	Benjamin et al.	11	0	-1.04319	-1	-1	-2	-3	-4	-2	-2	-2	-3	-4	-3	-2	-3	-3	-4	-2	50	probably damaging
A97V	Shin et al.	74	1	-0.106827	0	-1	-1	-2	-3	-3	0	0	-1	-1	-1	-2	-2	-2	-4	-2	17	benign
A97V	Benjamin et al.	111	1	-0.106827	0	-1	-1	-2	-3	-3	0	0	-1	-1	-1	-2	-2	-2	-4	-2	17	benign
C142R	Benjamin et al.	0	0	-1.02376	-3	-4	-5	-7	-8	-7	-5	-6	-7	-8	-8	-4	-5	-6	-8	-6	100	probably damaging
C172G	Benjamin et al.	0	0	-2.08755	-3	-4	-5	-7	-9	-7	-3	-5	-6	-7	-6	-4	-5	-6	-9	-7	100	probably damaging
C172Y	Benjamin et al.	3	0	-1.39058	-2	-5	-5	-7	-7	-6	-5	-6	-6	-8	-7	-4	-5	-6	-7	-5	100	probably damaging
C202Y	Benjamin et al.	0	0	-0.848963	-2	-4	-5	-6	-6	-6	-5	-5	-7	-7	-6	-4	-5	-6	-7	-5	100	probably damaging
C94S	Shin et al.	2	0	-1.70375	-1	-4	-5	-6	-6	-6	-5	-5	-5	-6	-5	-3	-5	-5	-6	-5	100	probably damaging
D170V	Benjamin et al.	2	0	-0.615179	-3	-2	-3	-5	-6	-5	-3	-4	-4	-7	-6	-3	-4	-4	-7	-5	100	probably damaging
D231V	Shimotori et al.	4	0	-1.44989	-3	-2	-3	-4	-6	-5	-3	-4	-5	-7	-5	-3	-4	-4	-7	-5	100	probably damaging
D244N	Benjamin et al.	114	1	-1.64868	1	0	0	-1	0	-1	0	1	0	0	0	-2	-2	-2	-3	-2	58	benign
D264V	Benjamin et al.	0	0	-0.324026	-3	-2	-3	-5	-6	-5	-3	-4	-5	-7	-6	-3	-4	-4	-7	-5	100	probably damaging
D266V	Benjamin et al.	0	0	-0.507434	-3	-2	-3	-5	-6	-5	-3	-4	-5	-7	-6	-3	-4	-4	-7	-5	100	probably damaging
D92N	Benjamin et al.	0	0	-1.3985	1	-2	-3	-3	-3	-3	-3	-2	-3	-3	-3	-2	-3	-3	-3	-2	100	probably damaging
D92Y	Benjamin et al.	0	0	-1.08346	-3	-3	-4	-5	-8	-7	-3	-4	-6	-7	-6	-3	-4	-5	-9	-6	100	probably damaging
D93V	Shimotori et al.	1	0	-0.227898	-3	-2	-3	-5	-6	-5	-3	-3	-4	-5	-5	-3	-4	-4	-7	-5	100	probably damaging
E358A	Benjamin et al.	23	0	-1.24757	-1	-1	-2	-3	-3	-3	-1	-1	-1	-2	-1	-2	-3	-4	-5	-3	8	benign
E358K	Benjamin et al.	17	0	-1.0064	1	-1	-1	-2	-3	-2	-1	-1	-2	-3	-2	-2	-3	-3	-6	-3	8	benign
E59K	Benjamin et al.	54	1	-1.22863	1	0	-1	-1	-1	-2	-1	0	-2	-2	-2	-2	-2	-3	-4	-2	8	possibly damaging
E66Q	Shimotori et al.	60	1	-1.222	2	-2	-2	-3	-3	-3	-2	-2	-3	-3	-3	-2	-2	-3	-3	-2	100	probably damaging
E66Q	Benjamin et al.	71	1	-1.222	2	-2	-2	-3	-3	-3	-2	-2	-3	-3	-3	-2	-2	-3	-3	-2	100	probably damaging
F113L	Benjamin et al.	26	0	-0.828752	0	-3	-3	-4	-6	-5	-3	-4	-4	-6	-5	-3	-3	-4	-6	-4	100	probably damaging
F113S	Benjamin et al.	0	0	-1.84903	-2	-3	-5	-6	-7	-6	-4	-5	-6	-8	-7	-3	-5	-5	-7	-5	100	probably damaging
F295C	Shin et al.	29	0	-0.962598	-2	-1	-2	-3	-5	-4	-2	-2	-3	-5	-4	-3	-4	-4	-9	-6	17	possibly damaging
F50C	Benjamin et al.	0	0	-1.28688	-2	-3	-4	-5	-7	-6	-4	-4	-5	-7	-6	-4	-5	-5	-10	-7	83	possibly damaging
G128E	Shin et al.	4	0	-0.478185	-2	-2	-3	-4	-4	-4	-2	-3	-4	-5	-4	-3	-4	-4	-5	-3	92	possibly damaging
G128E	Shin et al.	2	0	-0.478185	-2	-2	-3	-4	-4	-4	-2	-3	-4	-5	-4	-3	-4	-4	-5	-3	92	possibly damaging
G128E	Benjamin et al.	0	0	-0.478185	-2	-2	-3	-4	-4	-4	-2	-3	-4	-5	-4	-3	-4	-4	-5	-3	92	possibly damaging
G132R	Shin et al.	2	0	-0.602706	-2	-2	-3	-4	-8	-6	-3	-4	-5	-8	-6	-3	-4	-4	-7	-5	92	possibly damaging
G138E	Benjamin et al.	0	0	-0.259543	-2	-2	-3	-4	-5	-4	-2	-2	-3	-3	-3	-3	-4	-4	-5	-3	100	possibly damaging
G144V	Benjamin et al.	20	0	-0.948441	-3	-2	-3	-4	-5	-4	-1	-2	-3	-2	-2	-3	-4	-4	-6	-4	67	benign
G171D	Benjamin et al.	0	0	-0.242271	-1	-1	-2	-3	-3	-3	-1	0	-1	-2	-1	-3	-4	-4	-5	-3	50	probably damaging
G183D	Benjamin et al.	23	0	-1.22582	-1	-1	-2	-3	-4	-3	-2	-2	-3	-3	-2	-3	-4	-4	-5	-3	50	benign
G183S	Benjamin et al.	0	0	-1.32947	0	-1	-2	-3	-3	-3	-1	-1	-2	-2	-2	-2	-3	-3	-4	-2	50	benign
G258V	Shimotori et al.	10	0	-0.454517	-3	-1	-3	-4	-4	-4	-2	-2	-3	-5	-4	-3	-4	-4	-5	-4	83	probably damaging
G260A	Shimotori et al.	59	1	0.38418	0	-2	-2	-3	-4	-3	-3	-2	-3	-5	-3	-2	-3	-3	-4	-2	92	probably damaging
G261D	Shin et al.	5	0	-1.05671	-1	-2	-3	-4	-4	-4	-2	-3	-3	-5	-4	-3	-3	-4	-5	-3	50	probably damaging
G271C	Shin et al.	4	0	-0.878931	-3	-3	-3	-4	-7	-5	-3	-4	-5	-7	-6	-3	-4	-5	-7	-5	100	probably damaging
G271C	Shin et al.	2	0	-0.878931	-3	-3	-3	-4	-7	-5	-3	-4	-5	-7	-6	-3	-4	-5	-7	-5	100	probably damaging
G271V	Benjamin et al.	0	0	-0.941043	-3	-2	-3	-4	-5	-4	-3	-4	-5	-6	-5	-3	-4	-4	-6	-4	100	probably damaging
G325D	Benjamin et al.	6	0	-0.891623	-1	-3	-3	-4	-5	-4	-3	-4	-4	-5	-3	-3	-4	-4	-5	-3	92	probably damaging
G328A	Shin et al.	53	1	-0.174204	0	-1	-1	-1	-1	-2	0	0	-1	0	-1	-2	-3	-3	-4	-2	83	benign
G328A	Benjamin et al.	50	1	-0.174204	0	-1	-1	-1	-1	-2	0	0	-1	0	-1	-2	-3	-3	-4	-2	83	benign
G328R	Shimotori et al.	0	0	-0.0442389	-2	-2	-3	-4	-7	-5	-2	-2	-2	-3	-3	-3	-4	-4	-7	-5	83	probably damaging
H225R	Shin et al.	5	0	-0.560626	0	-1	-2	-3	-4	-3	-2	-2	-2	-3	-3	-3	-4	-5	-6	-4	8	probably damaging
H46R	Benjamin et al.	0	0	-0.300083	0	-1	-2	-3	-4	-3	-2	-2	-3	-4	-3	-3	-4	-5	-6	-4	8	probably damaging
H46Y	Benjamin et al.	0	0	-0.120044	2	-2	-3	-4	-5	-4	-2	-2	-3	-6	-4	-3	-4	-4	-7	-5	8	benign
I289F	Benjamin et al.	20	0	-1.16141	0	-1	-2	-3	-4	-3	-2	-2	-3	-4	-3	-2	-3	-3	-5	-3	33	probably damaging
I91T	Benjamin et al.	31	0	-2.21427	-1	-2	-3	-4	-4	-3	-2	-2	-3	-3	-3	-2	-3	-3	-5	-3	67	probably damaging
K308N	Shimotori et al.	50	1	-0.353347	0	-2	-3	-4	-4	-4	-3	-3	-4	-4	-4	-2	-3	-3	-4	-3	33	possibly damaging
L131P	Benjamin et al.	0	0	-1.75519	-3	-2	-3	-4	-5	-4	-2	-3	-4	-5	-4	-2	-3	-4	-6	-4	75	probably damaging
L300P	Shin et al.	71	1	-2.3894	-3	-1	-3	-4	-4	-4	-3	-3	-3	-4	-4	-2	-3	-4	-6	-4	58	probably damaging
L300P	Benjamin et al.	63	1	-2.3894	-3	-1	-3	-4	-4	-4	-3	-3	-3	-4	-4	-2	-3	-4	-6	-4	58	probably damaging
L403S	Shimotori et al.	38	0	-2.46236	-2	-1	-3	-4	-6	-4	-2	-2	-3	-5	-4	-2	-3	-3	-7	-4	8	possibly damaging
L89R	Benjamin et al.	0	0	-1.71709	-2	-1	-2	-3	-4	-3	-1	-2	-3	-4	-3	-2	-3	-3	-6	-4	42	probably damaging
M296I	Benjamin et al.	83	1	-0.648722	1	0	0	0	0	-1	1	1	0	1	0	-2	-3	-3	-5	-3	50	benign
M296V	Benjamin et al.	74	1	-0.904072	-1	0	-1	-1	-1	-1	-1	-1	-2	-2	-2	-2	-3	-3	-5	-3	50	possibly damaging
M42V	Shimotori et al.	22	0	-0.764466	-1	-2	-2	-3	-4	-3	-3	-3	-4	-5	-4	-2	-3	-3	-5	-3	100	probably damaging
M51K	Benjamin et al.	97	1	-1.59119	-1	-1	-1	-2	-2	-2	0	0	-1	-1	-1	-2	-3	-3	-4	-2	8	benign
M76T	Shimotori et al.	6	0	-1.26059	-1	-2	-3	-4	-4	-4	-3	-3	-4	-5	-4	-2	-3	-3	-6	-4	42	probably damaging
N215S	Shin et al.	78	1	-1.3669	1	0	-2	-2	-3	-2	-1	-2	-2	-2	-2	-2	-3	-3	-4	-2	50	possibly damaging
N215S	Benjamin et al.	100	1	-1.3669	1	0	-2	-2	-3	-2	-1	-2	-2	-2	-2	-2	-3	-3	-4	-2	50	possibly damaging
N263S	Benjamin et al.	14	0	-0.980745	1	-2	-3	-3	-4	-3	-2	-2	-3	-3	-3	-2	-3	-3	-4	-2	100	possibly damaging
N272K	Shin et al.	0	0	-1.34151	0	-1	-2	-3	-3	-2	-2	-2	-3	-3	-3	-2	-3	-3	-4	-2	92	probably damaging
N272K	Benjamin et al.	0	0	-1.34151	0	-1	-2	-3	-3	-2	-2	-2	-3	-3	-3	-2	-3	-3	-4	-2	92	probably damaging
N320Y	Benjamin et al.	9	0	-0.737577	-2	-3	-4	-4	-6	-5	-4	-4	-5	-6	-5	-3	-4	-4	-6	-4	100	probably damaging
N34S	Benjamin et al.	60	1	-0.674133	1	-2	-3	-3	-3	-3	-2	-1	-3	-3	-3	-2	-3	-3	-4	-2	100	probably damaging
P205R	Benjamin et al.	3	0	-0.570604	-2	-2	-3	-4	-4	-4	-2	-2	-3	-4	-3	-3	-4	-4	-6	-4	50	probably damaging
P205T	Shimotori et al.	150	1	-0.680833	-1	-2	-3	-4	-4	-4	-2	-2	-3	-3	-3	-3	-4	-4	-6	-4	50	probably damaging
P205T	Shin et al.	107	1	-0.680833	-1	-2	-3	-4	-4	-4	-2	-2	-3	-3	-3	-3	-4	-4	-6	-4	50	probably damaging
P205T	Benjamin et al.	74	1	-0.680833	-1	-2	-3	-4	-4	-4	-2	-2	-3	-3	-3	-3	-4	-4	-6	-4	50	probably damaging
P259R	Shin et al.	152	1	-0.0945194	-2	-3	-3	-4	-5	-4	-3	-4	-4	-6	-5	-3	-4	-4	-6	-4	83	possibly damaging
P259R	Shin et al.	137	1	-0.0945194	-2	-3	-3	-4	-5	-4	-3	-4	-4	-6	-5	-3	-4	-4	-6	-4	83	possibly damaging
P409A	Benjamin et al.	26	0	-1.3474	-1	-2	-3	-4	-4	-4	-4	-4	-4	-5	-3	-3	-4	-4	-5	-3	8	probably damaging
P40S	Benjamin et al.	17	0	-1.23945	-1	-3	-4	-4	-5	-4	-4	-4	-5	-5	-5	-3	-4	-4	-5	-3	100	probably damaging
Q279E	Benjamin et al.	63	1	-0.927542	2	1	1	0	1	0	1	1	0	0	0	-2	-2	-2	-3	-2	25	benign
Q312R	Shimotori et al.	44	0	-0.910657	1	-1	-2	-3	-4	-3	-1	-1	-2	-2	-2	-2	-3	-3	-5	-3	50	benign
R100K	Benjamin et al.	2	0	-1.07108	2	-1	-2	-3	-3	-3	-2	-2	-3	-3	-3	-2	-2	-2	-3	-2	92	probably damaging
R100T	Benjamin et al.	0	0	-1.09154	-1	-3	-3	-4	-7	-5	-3	-4	-5	-6	-5	-3	-3	-3	-7	-5	92	probably damaging
R112C	Shin et al.	23	0	-0.654566	-3	-2	-3	-4	-6	-5	-3	-3	-4	-7	-5	-4	-5	-5	-7	-5	50	probably damaging
R112C	Shin et al.	49	0	-0.654566	-3	-2	-3	-4	-6	-5	-3	-3	-4	-7	-5	-4	-5	-5	-7	-5	50	probably damaging
R112C	Benjamin et al.	17	0	-0.654566	-3	-2	-3	-4	-6	-5	-3	-3	-4	-7	-5	-4	-5	-5	-7	-5	50	probably damaging
R112H	Shimotori et al.	66	1	-1.04638	0	-1	-2	-3	-3	-3	-2	-2	-3	-4	-3	-2	-3	-3	-4	-2	50	probably damaging
R112H	Shin et al.	50	1	-1.04638	0	-1	-2	-3	-3	-3	-2	-2	-3	-4	-3	-2	-3	-3	-4	-2	50	probably damaging
R112H	Shin et al.	72	1	-1.04638	0	-1	-2	-3	-3	-3	-2	-2	-3	-4	-3	-2	-3	-3	-4	-2	50	probably damaging
R112H	Shin et al.	59	1	-1.04638	0	-1	-2	-3	-3	-3	-2	-2	-3	-4	-3	-2	-3	-3	-4	-2	50	probably damaging
R112H	Benjamin et al.	54	1	-1.04638	0	-1	-2	-3	-3	-3	-2	-2	-3	-4	-3	-2	-3	-3	-4	-2	50	probably damaging
R227Q	Shin et al.	3	0	-0.620195	1	-2	-3	-4	-4	-4	-3	-3	-4	-5	-4	-2	-3	-3	-5	-3	100	probably damaging
R227Q	Benjamin et al.	0	0	-0.620195	1	-2	-3	-4	-4	-4	-3	-3	-4	-5	-4	-2	-3	-3	-5	-3	100	probably damaging
R301Q	Shin et al.	86	1	-1.15844	1	-1	-2	-3	-4	-4	-2	-2	-3	-4	-3	-2	-3	-3	-5	-3	75	probably damaging
R301Q	Shin et al.	93	1	-1.15844	1	-1	-2	-3	-4	-4	-2	-2	-3	-4	-3	-2	-3	-3	-5	-3	75	probably damaging
R301Q	Shin et al.	79	1	-1.15844	1	-1	-2	-3	-4	-4	-2	-2	-3	-4	-3	-2	-3	-3	-5	-3	75	probably damaging
R301Q	Benjamin et al.	54	1	-1.15844	1	-1	-2	-3	-4	-4	-2	-2	-3	-4	-3	-2	-3	-3	-5	-3	75	probably damaging
R342Q	Benjamin et al.	6	0	-1.08002	1	-1	-2	-3	-4	-4	-2	-2	-3	-4	-3	-2	-3	-3	-5	-3	50	probably damaging
R356W	Shin et al.	1	0	-0.84848	-3	-5	-6	-7	-7	-6	-4	-4	-5	-3	-4	-4	-5	-6	-7	-6	58	probably damaging
R356W	Shin et al.	0	0	-0.84848	-3	-5	-6	-7	-7	-6	-4	-4	-5	-3	-4	-4	-5	-6	-7	-6	58	probably damaging
R356W	Benjamin et al.	43	0	-0.84848	-3	-5	-6	-7	-7	-6	-4	-4	-5	-3	-4	-4	-5	-6	-7	-6	58	probably damaging
R363C	Benjamin et al.	57	1	0.423338	-3	1	1	1	1	1	-1	-1	-2	0	-1	-3	-4	-5	-7	-5	0	benign
R363H	Benjamin et al.	106	1	0.0347968	0	0	-1	-1	-3	-2	-1	0	-3	-2	-2	-2	-2	-3	-3	-2	0	benign
R49C	Shin et al.	11	0	-0.951677	-3	-3	-3	-4	-6	-4	-3	-2	-3	0	-1	-4	-5	-5	-7	-5	50	probably damaging
R49L	Benjamin et al.	9	0	-0.329737	-2	-2	-3	-4	-7	-5	-3	-2	-4	-6	-4	-3	-4	-5	-8	-6	50	probably damaging
S148N	Shimotori et al.	1	0	-0.906133	1	-1	-2	-3	-4	-3	-1	-1	-2	-4	-3	-2	-2	-3	-3	-2	58	probably damaging
S148N	Benjamin et al.	6	0	-0.906133	1	-1	-2	-3	-4	-3	-1	-1	-2	-4	-3	-2	-2	-3	-3	-2	58	probably damaging
S148R	Benjamin et al.	0	0	-0.876264	-1	-1	-2	-3	-4	-4	-2	-2	-3	-5	-4	-2	-3	-3	-5	-3	58	probably damaging
S201F	Shin et al.	81	1	-0.14124	-2	-2	-3	-4	-6	-5	-3	-2	-3	-2	-2	-2	-3	-3	-6	-4	100	probably damaging
S235C	Benjamin et al.	17	0	-1.45416	-1	-1	-2	-3	-4	-3	0	0	0	0	-1	-2	-3	-3	-4	-3	58	benign
S235F	Shimotori et al.	8	0	-0.893905	-2	-1	-3	-4	-5	-4	-1	-1	-2	-2	-2	-2	-3	-3	-6	-4	58	probably damaging
S276G	Shin et al.	14	0	-0.993843	0	-1	-2	-3	-4	-3	-2	-2	-3	-3	-3	-2	-3	-3	-4	-2	83	probably damaging
S276G	Shin et al.	12	0	-0.993843	0	-1	-2	-3	-4	-3	-2	-2	-3	-3	-3	-2	-3	-3	-4	-2	83	probably damaging
S276G	Benjamin et al.	23	0	-0.993843	0	-1	-2	-3	-4	-3	-2	-2	-3	-3	-3	-2	-3	-3	-4	-2	83	probably damaging
T282A	Shimotori et al.	6	0	-0.457064	0	0	0	0	0	-1	0	0	-1	-1	-1	-2	-3	-3	-4	-2	17	benign
T410P	Shimotori et al.	0	0	-1.54252	-1	-1	-2	-3	-4	-3	-2	-2	-3	-3	-3	-2	-3	-4	-4	-3	0	possibly damaging
T41I	Shin et al.	154	1	-0.366366	-1	-1	-1	-2	-4	-3	-1	0	-1	-2	-2	-2	-3	-3	-5	-3	8	possibly damaging
T41I	Shin et al.	173	1	-0.366366	-1	-1	-1	-2	-4	-3	-1	0	-1	-2	-2	-2	-3	-3	-5	-3	8	possibly damaging
T41I	Benjamin et al.	129	1	-0.366366	-1	-1	-1	-2	-4	-3	-1	0	-1	-2	-2	-2	-3	-3	-5	-3	8	possibly damaging
V316E	Benjamin et al.	3	0	-0.876762	-2	-2	-3	-4	-6	-5	-3	-3	-4	-5	-4	-3	-3	-4	-6	-4	50	probably damaging
W162R	Benjamin et al.	0	0	-1.12392	-3	-2	-4	-5	-4	-3	-2	-3	-4	-4	-3	-2	-3	-4	-4	-2	100	probably damaging
W226R	Benjamin et al.	0	0	-1.23717	-3	-2	-4	-5	-4	-3	-3	-4	-5	-5	-4	-2	-3	-4	-4	-2	100	probably damaging
W236R	Shin et al.	2	0	-1.46584	-3	-2	-3	-5	-4	-3	-3	-3	-4	-3	-3	-2	-3	-4	-4	-2	83	probably damaging
W287C	Shin et al.	3	0	-0.381935	-2	-3	-4	-5	-9	-8	-3	-4	-4	-8	-6	-3	-3	-4	-10	-6	100	probably damaging
W287C	Shin et al.	3	0	-0.381935	-2	-3	-4	-5	-9	-8	-3	-4	-4	-8	-6	-3	-3	-4	-10	-6	100	probably damaging
W287C	Benjamin et al.	3	0	-0.381935	-2	-3	-4	-5	-9	-8	-3	-4	-4	-8	-6	-3	-3	-4	-10	-6	100	probably damaging
W95S	Benjamin et al.	26	0	-1.05634	-3	-3	-4	-5	-6	-5	-3	-4	-5	-6	-5	-2	-3	-4	-5	-3	100	probably damaging
Y207C	Benjamin et al.	11	0	-0.76275	-2	-2	-3	-1	0	-1	0	0	0	1	0	-4	-5	-5	-6	-4	50	benign
Y207S	Shin et al.	15	0	-1.29859	-2	-2	-3	-4	-5	-4	-2	-2	-3	-2	-2	-3	-4	-5	-7	-6	50	probably damaging
Y207S	Benjamin et al.	9	0	-1.29859	-2	-2	-3	-4	-5	-4	-2	-2	-3	-2	-2	-3	-4	-5	-7	-6	50	probably damaging

## Sheet: correlation and p-value
correlation	(+DGJ/WILD_TIPE)X100	MUPRO	BL62	C_H_BL45	C_H_BL62	C_H_BL80	C_H_PM30	C_H_PM70	F_H_BL45	F_H_BL62	F_H_BL80	F_H_PM30	F_H_PM70	C_O_BL45	C_O_BL62	C_O_BL80	C_O_PM30	C_O_PM70
(+DGJ/WILD_TIPE)X100	1	0.1634	0.2894	0.3294	0.4374	0.3481	0.3708	0.333	0.3722	0.4358	0.4238	0.3819	0.3568	0.3056	0.3166	0.3753	0.2883	0.2936
MUPRO	0.1634	1	0.0148	0.0221	0.1807	0.1548	0.0312	0.0173	0.1139	0.1575	0.1189	0.0375	0.0608	-0.1644	-0.0536	0.0156	-0.0606	-0.0418
BL62	0.2894	0.0148	1	0.5038	0.5527	0.5073	0.5652	0.5161	0.4691	0.5371	0.512	0.4203	0.4786	0.6069	0.6451	0.6841	0.6368	0.6556
C_H_BL45	0.3294	0.0221	0.5038	1	0.9003	0.7977	0.7689	0.7991	0.7916	0.7922	0.7679	0.5905	0.6915	0.6929	0.641	0.7067	0.5692	0.6326
C_H_BL62	0.4374	0.1807	0.5527	0.9003	1	0.8369	0.8	0.8259	0.827	0.8326	0.8055	0.6379	0.7258	0.6364	0.6546	0.7213	0.5782	0.6277
C_H_BL80	0.3481	0.1548	0.5073	0.7977	0.8369	1	0.7492	0.7625	0.7492	0.7708	0.7471	0.6241	0.6947	0.5244	0.4845	0.55	0.4721	0.5448
C_H_PM30	0.3708	0.0312	0.5652	0.7689	0.8	0.7492	1	0.9454	0.7504	0.782	0.7632	0.7797	0.8109	0.5899	0.5374	0.6114	0.7601	0.7533
C_H_PM70	0.333	0.0173	0.5161	0.7991	0.8259	0.7625	0.9454	1	0.754	0.7818	0.7632	0.783	0.8262	0.6127	0.5392	0.6105	0.7633	0.757
F_H_BL45	0.3722	0.1139	0.4691	0.7916	0.827	0.7492	0.7504	0.754	1	0.9214	0.9068	0.7785	0.8228	0.5597	0.5903	0.636	0.5281	0.5652
F_H_BL62	0.4358	0.1575	0.5371	0.7922	0.8326	0.7708	0.782	0.7818	0.9214	1	0.9441	0.853	0.8934	0.5752	0.5833	0.6446	0.5802	0.5924
F_H_BL80	0.4238	0.1189	0.512	0.7679	0.8055	0.7471	0.7632	0.7632	0.9068	0.9441	1	0.8407	0.8996	0.5549	0.5596	0.6307	0.547	0.5764
F_H_PM30	0.3819	0.0375	0.4203	0.5905	0.6379	0.6241	0.7797	0.783	0.7785	0.853	0.8407	1	0.9438	0.4591	0.4279	0.4682	0.598	0.5502
F_H_PM70	0.3568	0.0608	0.4786	0.6915	0.7258	0.6947	0.8109	0.8262	0.8228	0.8934	0.8996	0.9438	1	0.5296	0.4954	0.5596	0.6334	0.6243
C_O_BL45	0.3056	-0.1644	0.6069	0.6929	0.6364	0.5244	0.5899	0.6127	0.5597	0.5752	0.5549	0.4591	0.5296	1	0.8829	0.8668	0.7189	0.7932
C_O_BL62	0.3166	-0.0536	0.6451	0.641	0.6546	0.4845	0.5374	0.5392	0.5903	0.5833	0.5596	0.4279	0.4954	0.8829	1	0.8831	0.676	0.7362
C_O_BL80	0.3753	0.0156	0.6841	0.7067	0.7213	0.55	0.6114	0.6105	0.636	0.6446	0.6307	0.4682	0.5596	0.8668	0.8831	1	0.71	0.7889
C_O_PM30	0.2883	-0.0606	0.6368	0.5692	0.5782	0.4721	0.7601	0.7633	0.5281	0.5802	0.547	0.598	0.6334	0.7189	0.676	0.71	1	0.9487
C_O_PM70	0.2936	-0.0418	0.6556	0.6326	0.6277	0.5448	0.7533	0.757	0.5652	0.5924	0.5764	0.5502	0.6243	0.7932	0.7362	0.7889	0.9487	1
p-value	(+DGJ/WILD_TIPE)X100	MUPRO	BL62	C_H_BL45	C_H_BL62	C_H_BL80	C_H_PM30	C_H_PM70	F_H_BL45	F_H_BL62	F_H_BL80	F_H_PM30	F_H_PM70	C_O_BL45	C_O_BL62	C_O_BL80	C_O_PM30	C_O_PM70
(+DGJ/WILD_TIPE)X100	1	0.0602	0.0007	0.0001	0	0	0	0.0001	0	0	0	0	0	0.0003	0.0002	0	0.0008	0.0006
MUPRO	0.0602	1	0.8655	0.8006	0.0374	0.0752	0.7218	0.8438	0.1919	0.0703	0.1729	0.6682	0.4867	0.0586	0.5398	0.8589	0.4887	0.6331
BL62	0.0007	0.8655	1	0	0	0	0	0	0	0	0	0	0	0	0	0	0	0
C_H_BL45	0.0001	0.8006	0	1	0	0	0	0	0	0	0	0	0	0	0	0	0	0
C_H_BL62	0	0.0374	0	0	1	0	0	0	0	0	0	0	0	0	0	0	0	0
C_H_BL80	0	0.0752	0	0	0	1	0	0	0	0	0	0	0	0	0	0	0	0
C_H_PM30	0	0.7218	0	0	0	0	1	0	0	0	0	0	0	0	0	0	0	0
C_H_PM70	0.0001	0.8438	0	0	0	0	0	1	0	0	0	0	0	0	0	0	0	0
F_H_BL45	0	0.1919	0	0	0	0	0	0	1	0	0	0	0	0	0	0	0	0
F_H_BL62	0	0.0703	0	0	0	0	0	0	0	1	0	0	0	0	0	0	0	0
F_H_BL80	0	0.1729	0	0	0	0	0	0	0	0	1	0	0	0	0	0	0	0
F_H_PM30	0	0.6682	0	0	0	0	0	0	0	0	0	1	0	0	0	0	0	0
F_H_PM70	0	0.4867	0	0	0	0	0	0	0	0	0	0	1	0	0	0	0	0
C_O_BL45	0.0003	0.0586	0	0	0	0	0	0	0	0	0	0	0	1	0	0	0	0
C_O_BL62	0.0002	0.5398	0	0	0	0	0	0	0	0	0	0	0	0	1	0	0	0
C_O_BL80	0	0.8589	0	0	0	0	0	0	0	0	0	0	0	0	0	1	0	0
C_O_PM30	0.0008	0.4887	0	0	0	0	0	0	0	0	0	0	0	0	0	0	1	0
C_O_PM70	0.0006	0.6331	0	0	0	0	0	0	0	0	0	0	0	0	0	0	0	1
