# Supplementary material for: Prediction of the responsiveness to pharmacological chaperones: lysosomal human alpha-galactosidase, a case of study
Source: Orphanet J Rare Dis. 2010 Dec 7;5:36. doi: 10.1186/1750-1172-5-36 (PMC3016270; doi:10.1186/1750-1172-5-36)
Supplement: Additional file 3 — Performance of prediction of DGJ responsiveness by DecisionStump on sequence derived features. Mutations were scored by PSSMs derived by sets of sequences which include distant homologs (e-value > e-3), close homologs (e-value > e-50) or close orthologs (e-value > e-13). On each set of sequences PSI-BLAST was run selecting different scoring matrices, Blosum 45, Blosum62, Blosum80, Pam30, Pam70. [file 1750-1172-5-36-S3.XLS]

## Sheet: Foglio1
	accuracy	precision	recall
Close_homol blosum45	0.834±0.004	0.672±0.025	0.426±0.042
Close_homol blosum62	0.867±0.001	0.666±0.125	0.489±0.102
Close_homol blosum80	0.855±0.001	0.605±0.034	0.405±0.020
Close_homol Pam30	0.813±0.0006	0.573±0.131	0.341±0.041
Close_homol Pam70	0.812±0.001	0.602±0.045	0.477±0.077
Far_homol blosum45	0.728±0.001	0.280±0.067	0.157±0.037
Far_homol blosum62	0.786±0.026	0.463±0.033	0.364±0.027
Far_homol blosum80	0.766±0.017	0.405±0.067	0.257±0.073
Far_homol Pam30	0.737±0.023	0.345±0.101	0.388±0.074
Far_homol Pam70	0.727±0.010	0.222±0.069	0.083±0.005
orthol blosum45	0.763±0.001	0±0	0±0
orthol blosum62	0.812±0.0006	0.477±0.097	0.347±0.062
orthol blosum80	0.791±0.0006	0.366±0.057	0.151±0.006
orthol Pam30	0.748±0.015	0.258±0.123	0.166±0.046
orthol Pam70	0.725±0.013	0.241±0.052	0.347±0.017
